# Supplementary material for: Towards retrieving the Promethean treasure: a first molecular assessment of the freshwater fish diversity of Georgia
Source: Biodivers Data J. 2020 Oct 23;8:e57862. doi: 10.3897/BDJ.8.e57862 (PMC7599205; doi:10.3897/BDJ.8.e57862)
Supplement: Supplementary material 3 — GenBank accession numbers for the sequences used in Figure 5. [file bdj-08-e57862-s003.xlsx]

## Sheet: Supplementary Table S2
Epitashvili et al. Supplementary Table S3. GenBank accession numbers for the sequences used in Figure 5.
Species	GenBank Acc. Number
Oxynoemacheilus cemali	MH018865 - MH018880
O. araxensis	MH469252 - MH469253
O. cyri	KU928282
O. kosswigi	MH018859 - MH018860
O. banarescui	MH469261 - MH469262
O. bergianus	MK546451 - MK546450
O. samanticus	MH018863 - MH018864
O. merga	KU928285
O. brandtii	This study
O. sp.	This study
